# Supplementary material for: Aβ initiates brain hypometabolism, network dysfunction and behavioral abnormalities via NOX2-induced oxidative stress in mice
Source: Commun Biol. 2021 Sep 9;4:1054. doi: 10.1038/s42003-021-02551-x (PMC8429759; doi:10.1038/s42003-021-02551-x)
Supplement: Supplementary file 5 — Supplementary Data 1 [file 42003_2021_2551_MOESM5_ESM.xlsx]

## Sheet: Figure 1
Figure 1A	Figure 1B		Figure 1C		Figure 1D	Figure 1E
Glucose Integral (% cnt)	Glucose Integral (% cnt)	LFP integral (% cnt)	NAD(P)H overshoot amp (%cnt)	NAD(P)H dip amp (%cnt	pO2 integral (%cnt)	LFP integral (%cnt)
71.5	300.2	95	23	89.7	105.397	104.6
55	196.2	97.2	26.8	112.4	204.839	112.5
65.4	166.8	120.5	56.9	82.9	84.7154	123.9
30.5	360.1	78.4	83.3	107.7	90.3716	95.2
18.3	219.3	116.1	36.6	95.7	109.829	118.4
55.9			70.1	108	82.5341	122.7
63.1			69	96.9	105.856	84.4
72.2			77.4	98.1	95.8744	125.5
41.8			41.1	182.2	105.587	104.1
28.4			74	152.8	128.141	132.4
21.3			23.6	170.5	107.331	90.2
45.6			63.2	109.8	100.778	101.6
54.7			39.2	99.8	136.395	84.5
65.2			44.9	135.7	156.262	87.1
84.9			50	91.4	150.766	105.1
72.5			76.7	94	131.64	132.9
82			60.4	108	102.92	90.8
74.1			73.6	83.5	102.765	81.1
57			68.5	102.6	96.3584	76.7
66.5			75.1	156.1	99.6928	77
65.9			69.6	136.1	139.844	103.2
			50.1	90.9	96.7886	89.7
			44.3	223.7	106.15	112.4
					120.411	82.9
					129.576	107.7
					194.798	95.7
						108
						96.9
						98.1
						182.2
						152.8
						170.5
						109.8
						99.8
						135.7
						91.4
						94
						108
						83.5
						102.6
						156.1
						136.1
						90.9
						223.7

## Sheet: Figure 2
Figure 2A		Figure 2B				Figure 2C				Figure 2D		Figure 2E		Figure 2F
Glucose integral (% cnt)		Glucose integral (% cnt)		LFP integral (% cnt)		NAD(P)H overshoot amp (%cnt)		NAD(P)H dip amp (%cnt)		pO2 integral (%cnt)		LFP integral (%cnt)		Glucose integral (% cnt)	NAD(P)H overshoot amp (%cnt)	NAD(P)H dip amp (%cnt)	pO2 integral (%cnt)	LFP integral (%cnt)
GSK2795039	GSK2795039 + Ab	GSK2795039	GSK2795039 + Ab	GSK2795039	GSK2795039 + Ab	GSK2795039	GSK2795039 + Ab	GSK2795039	GSK2795039 + Ab	GSK2795039	GSK2795039 + Ab	GSK2795039	GSK2795039 + Ab
104.2	83.2	96.7	101.4	88.6	110.8	95.7	91.1	100.3	103.8	118.4	108.1	104.81	92.7729	79.6531	103.662	112.134	110.598	120.333
118.4	129.54	90.3	91.1	121.9	112.4	110.9	98.1	103.1	122	101.5	101.6	89.3135	79.0077	119.247	106.634	104.631	95.7482	109.919
94.6	125.31	111.2	87.1	96.1	89.5	140	80.2	126.8	89.9	117.8	100.1	93.0381	84.0466	86.0298	46.0423	91.3306	57.3349	101.546
98.8	71.54	79.1	90.8	90	87.3	125.6	93	97.5	88	98.2	90.3	100.579	84.9366	96.7665	104.72	121.951	115.669	78.919
34.9	96.33	79.9	83.8	206.4	234	94.5	86.2	79.1	89.5			94.518	83.5146	112.718	65.0892	103.311	143.04	128.057
	113.21					120.6	92.1	118.6	91.2			88.3155	83.6375	109.094	106.698	94.4104	91.4942	124.489
	147.09					145.9	106.5	228.3	129.3			98.3321	96.5864		51.8976	130.899	117.722	116.116
						106	92.3	147.8	114.9			66.3396	52.2111		99.0381	88.1819	96.0041	116.648
															133.322	101.374	145.139	179.51
															114.418	121.635	134.77	170.806
																		144.969
																		113.654
																		72.712
																		116.12
																		88.7113
																		74.2311
																		82.2377
																		112.297

## Sheet: Figure 3
Figure 3C						Figure 3C
Accumulated Activity (% cnt)			Spike rate (%cnt)			Accumulated Activity (% cnt)			Spike rate (%cnt)			Fast ripple rate (%cnt)
Vehicle	Ab	GSK2795039 + Ab	Vehicle	Ab	GSK2795039 + Ab	Vehicle	Ab	GSK2795039 + Ab	Vehicle	Ab	GSK2795039 + Ab	Vehicle	Ab	GSK2795039 + Ab
60.9762	306.114	23.7715	96.2966	272.837	125.308	135.976	41.3379	2.20667	84.3964	3.88187	53.333	81.1077	358.137	31.0626
128.976	461.311	274.821	70.6569	300.991	366.667	135.536	7.406	4.27427	238.321	23.4978	1.56074	84.2291	498.522	16.6494
271.332	613.181	31.798	113.223	1867.35	84.6265	327.474	64.9407	51.6498	376.782	13.4608	84.5613	35.9141	857.633	62.1879
81.4924	68.7605	0.927603	105.826	83.0053	100	150.108	25.3582	311.403	125.54	2.88216	143.855	7.46602	106.702	119.815
63.9249	108.818	309.125	88.8889	97.1003	621.156	206.462	20.7985	67.008	105.3	0	244.159	25.3553	404.13	36.5914
12.0288	807.672	3.46764	50	265.813	0	122.22	94.6923	267.406	114.485	19.3803	44.5942	0	77.5426	125.78
197.587	158.105	164.669	175	1089.98	550	353.038	96.8455	80.9962	142.285	3.7982	28.4993	71.5074	183.449	0
0.519199	43.1518	132.917	0	220.537	526.316	126.649	28.9001	46.3546	402.352	22.4144	42.122		193.572	113.513
	358.789	268.481	116.129	1180.67	263.077	191.123		66.6408	157.478		247.975		586.349	67.2431
	314.975		167.824	38.561	54.5455	206.219		171.69	36.8449		42.122		168.995	308.964
	59.5305		116.129	592.105		83.8509			429.989		247.975		63.4606
	468.932		167.824	1600		102.871			102.286				376.725
	482.345			54.7369		253.24			44.2598				81.5594
	298.344			800		184.872			157.741
				2100.01
				223.077

## Sheet: Figure 4
Figure 4B												Figure 4D
Time in center (sec)			Total travel distance (cm)			Maximum velocity (cm/s)			Number of fecal boli			Number of partition contacts			% time in contact with partition
Vehicle	Ab	GSK2795039 + Ab	Vehicle	Ab	GSK2795039 + Ab	Vehicle	Ab	GSK2795039 + Ab	Vehicle	Ab	GSK2795039 + Ab	Vehicle	Ab	GSK2795039 + Ab	Vehicle	Ab	GSK2795039 + Ab
1.08	6.09	1.69	95.1243	133.69	73.0592	51.8323	80.5153	39.9953	0	2	1	10	12	6	6.28682	43.6452	24.2422
0.76	16.97	1.79	147.425	117.142	215.046	165.948	44.3231	110.453	2	8	5	10	11	8	20.7872	19.1719	14.4032
3.47	3.7	3.25	194.623	152.809	194.455	117.99	35.8019	38.1372	1	7	1	11	10	9	16.875	31.2903	13.9839
1.93	2.78	0.9	151.114	177.882	167.414	57.1914	89.154	127.109	3	3	7	6	18	6	11.541	27.4062	13.4107
1.72	34.55	3.8	246.363	114.535	163.673	89.181	85.5978	49.7487	2	9	5	11	8	9	13.2979	21.1382	30.3643
		1.74	151.45		187.643	54.8113		58.2467			2			4			6.84375
