# Supplementary material for: Aβ initiates brain hypometabolism, network dysfunction and behavioral abnormalities via NOX2-induced oxidative stress in mice
Source: Commun Biol. 2021 Sep 9;4:1054. doi: 10.1038/s42003-021-02551-x (PMC8429759; doi:10.1038/s42003-021-02551-x)
Supplement: Supplementary file 6 — Supplementary Data 2 [file 42003_2021_2551_MOESM6_ESM.xlsx]

## Sheet: Figure S1
Figure S1B			Figure 2C
Glucose integral (%cnt)	Lactate integral (%cnt)	LFP integral (%cnt)	NAD(P)H overshoot amp (%cnt)		NAD(P)H dip amp (%cnt)		FAD peak amp (%cnt)		FAD undershoot amp (%cnt)
			Ab	Ab + 2x ACSF glucose	Ab	Ab + 2x ACSF glucose	Ab	Ab + 2x ACSF glucose	Ab	Ab + 2x ACSF glucose
62.1	71.48	104.574	70.1	68.9	107.97	89.13	101.6	89.4	66.9	55.2672
61.3	54.98	112.534	69	71.3	96.93	100.44	104.9	101.5	55	53.6379
59.5	30.53	95.1586	77.4	78	98.1	89.52	105.2	107	69.2	47.5641
18.3	18.27	95.1603	59.5	30.7	81.82	70.91	134.6	139.7	79.6	76.1494
81.8	55.9	118.354	77.8	42.8	94.59	76.76	95.2	88.8	73	56.3492
89.8	61.6	87.0922	73.3	54.3	185.11	223.4	162.4	176.9	91.8	81.6438
96.2	85	105.142	80	57.6	89.52	72.86	80.4	75	76.3	55.1045

## Sheet: Figure S2
MDA (% control)
Ab	GSK2795039 + Ab	NOX2-KO Slices + Ab
148.96	87.7765	77.8838
127.819	88.4421	177.861
303.115	90.0424	80.3256
847.09	56.25	58.3193
83.4589	40.059	103.611
104.209	72.5123	144.266
297.763

## Sheet: Figure S3
Figure S3C				Figure S3F
Glucose integral (% cnt)				NAD(P)H overshoot amp (%cnt)			NAD(P)H dip amp (%cnt)
PMA	GSK2795039	GSK2795039 + PMA		PMA	GSK2795039	GSK2795039 + PMA	PMA	GSK2795039	GSK2795039 + PMA
76.11	110.9	125.9		75.7	85	138.3	104.5	112.5	105
88.8	158.7	180.9		71.9	100	86.6	96	104.3	80.9
40.78	88.7	85.7		76.7	77.8	84	90.8	93.7	90.2
29.89	135.5	136.9		61.1	96.2	128.2	96.5	101.8	107.1
80.57	106.9	102.4		88.6	107.7	105	108	97.4	117.9
58.81	100.2	74.3		75.9	111.9	110.1	104.4	125.9	114.1
87.49	86.1	67.3		80.3	83.3	102.4	109.8	110.7	107.1
69.85	66.8	75.6		65.6			102.6
86.09	91.2			86.5			94.8
66.47	97			86.1			101.8
	125.8			39.3			120.4
	98.1			40.9			90.3
	52.8
	80.3
	104.2
	118.4
	94.6
	98.8

## Sheet: Figure S4
Figure S4A				Figure S4B		Figure 2C
NAD(P)H overshoot amp (%cnt)		NAD(P)H dip amp (%cnt)		Microglia cell #		NAD(P)H overshoot amp (%cnt)			NAD(P)H dip amp (%cnt)
APV	APV + Ab	APV	APV + Ab	Untreated	PLX5622 treated	Ab	GSK2795039	GSK2795039 + Ab	Ab	GSK2795039	GSK2795039 + Ab
80.5755	77.3214	99.4845	89.1192	1079.2	391.2	44.8101	106.993	109.15	128.804	86.1004	103.587
81.6964	76.8306	84.4444	92.6113	798	303.667	35.3982	70.4797	67.0157	123.881	78.5256	89.3878
100.709	45.0704	78.7508	71.9828	745	377.667	55.3279	110.762	80.9717	110.49	111.496	104.419
106.618	73.7931	91.195	97.931	605	527.5	54.3371	89.547	64.9805	128.682	112	86.8908
79.798	86.076	102.381	127.907	758.5		42.4268	77.5148	96.1832	104.138	82.1739	83.5979
101.593	95.8188	95.7831	91.195			72.2603	81.9048	61.6279	130.627	72.0588	75.5102
86.5672	122.069	68.306	129.6			39.5762	121.834	91.0394	108.205	92.1212	92.1053
						75.6302	109.143	101.047	148.81	85.0299	84.507
						56.4103			129.825
						62.7615			130.952
